# Supplementary material for: Tetramethylpyrazine Improves Cognitive Impairment and Modifies the Hippocampal Proteome in Two Mouse Models of Alzheimer's Disease
Source: Front Cell Dev Biol. 2021 Mar 15;9:632843. doi: 10.3389/fcell.2021.632843 (PMC8005584; doi:10.3389/fcell.2021.632843)
Supplement: Supplementary file 1 [file Table_1.XLSX]

## Sheet: 116 proteins
Accession	GENE	WT	3xTg	TMP
Q80YC5	F12	1.5	0.9	0.7
P03921	Mtnd5	5	3.9	4.2
P63082	Atp6v0c	14.6	19.2	20
Q9CQI6	Cotl1	29.9	24.1	27.6
Q8BMF3	Me3	37.5	49.9	51.2
O54962	Banf1	37.7	56.3	56
Q8R2R3	Aagab	50.5	203.5	198.7
Q8BGN8	Synpr	57.4	45.6	51.3
P97429	Anxa4	83.8	103	100.7
O70456	Sfn	92.4	125.8	148.3
Q9CRD2	Emc2	93.8	119.8	103.1
P61205	Arf3	94.4	76.4	91.9
Q9D114	Hddc3	97.6	183.8	173.6
Q61646	Hp	104.2	194.2	154.6
Q9CQ19	Myl9	106.3	133.3	182.7
Q8BG26	Rusc1	109.1	196.9	199.1
Q3TVI8	Pbxip1	109.9	182.4	211.1
P04370	Mbp	110.5	149.7	130.1
P63250	Kcnj3	111.7	149.2	221.8
Q8BHT6	B3glct	116.6	210.3	167
Q60590	Orm1	116.8	210.5	145
Q9D074	Mgrn1	117.1	171.1	192.1
Q9WVF8	Tusc2	125.9	188.7	141.1
Q8BRN9	Cc2d1b	128	185.7	153
Q9D6Y4	Borcs8	128.7	167	187.9
Q80ZM8	Crls1	129.8	170.9	195.6
Q8BHI4	Kbtbd3	130.2	178.8	160.3
Q9D2P8	Mobp	131.1	176.4	152.5
Q9JKF6	Nectin1	131.2	174.5	173.6
P70452	Stx4	131.4	174.6	163
Q8C008	Dzank1	131.8	203.5	147.6
Q8VBT0	Tmx1	132.1	197.3	135.6
P54754	Ephb3	132.2	200.4	135.3
Q8C6M1	Usp20	132.6	167.7	177.1
Q9DD18	Dtd1	134.4	187.9	163.4
Q9CXR1	Dhrs7	134.6	172	162
P45481	Crebbp	134.9	188.5	135.5
P35285	Rab22a	135.2	176.8	148.7
Q6PGD0	Atraid	135.3	190.9	137.2
Q9JIN6	Kcnmb4	135.6	186.3	146
Q8BW22	Ss18l1	135.7	173.8	167.7
Q9D6W8	Borcs6	136.4	170.7	159.5
P57716	Ncstn	136.9	172.5	158.4
P50543	S100a11	137.7	193	148
Q920L1	Fads1	138	174.7	158.1
Q8R242	Ctbs	138	203.4	127
E9PV24	Fga	138.5	172.1	156.1
Q8JZP9	Gas2l1	138.5	176.4	160.1
Q80YD1	Supv3l1	139.5	177.6	145.1
Q921G8	Tubgcp2	139.7	173.3	152.8
Q9CZB0	Sdhc	139.9	181.8	166.8
Q8BFS6	Cp d1	140.1	190.7	141.4
Q8R0Y8	Slc25a42	140.2	168.9	159.2
Q8K3F6	Kcnq3	140.3	170.1	176.3
Q99N84	Mrps18b	140.9	181.2	163.9
O09044	Snap23	141.2	172.7	160.2
Q9QXL8	Nme7	141.8	211.1	138.2
Q8BJF9	Chmp2b	142.1	174.3	146.6
Q8BTV2	Cpsf7	142.4	179.2	154.2
Q922Y1	Ubxn1	142.5	171.1	154.9
Q6GSS7	Hist2h2aa1	143.3	177.6	146.1
Q8CFI7	Polr2b	143.4	172.1	147.1
P63058	Thra	143.8	186.7	144.8
Q9WV27	Atp1a4	144.4	178.2	156.6
P59823	Il1rapl1	144.6	175.8	152.7
Q80X73	lo	144.7	174.7	143.3
P0C913	3 SV	144.7	177.6	151.8
Q9CR86	Carhsp1	144.7	174.4	152.6
Q9D1L0	Chchd2	144.7	182.8	147
Q8VHK9	Dhx36	144.8	175.6	150.4
Q91Z38	Ttc1	144.9	174.9	149.2
Q8BZH4	Pogz	145.3	89.3	142.5
Q8K199	Cmc2	145.4	176.5	166.4
Q9CXJ1	Ears2	145.8	175.7	150.5
Q8BYI8	Fam234b	145.8	179.5	140.3
Q9CWK3	Cd2bp2	145.9	182	150.8
P97333	Nrp1	146	181.8	138.7
Q9JMD3	Stard10	146.7	121.7	150.4
Q8CBC4	Cnst	146.8	193	129.5
P28184	Mt3	146.9	208.3	143.1
P08043	Zfp2	147.2	189.8	130.3
Q6GV12	Kdsr	148.5	114.9	162.2
Q8BIF9	Znf787	148.5	191.8	143.1
Q07079	Igfbp5	148.5	179.5	160.5
Q61781	Krt14	149.6	121.2	131.7
Q9DB70	Fundc1	150.9	117.4	150.2
P17665	Cox7c	152.4	124.1	131.4
Q9DCF9	Ssr3	153.9	122.4	156.6
Q9D164	Fxyd6	154.4	112.5	143.1
Q9D8B4	Ndufa11	154.8	122.5	144.4
Q922J6	Tspan2	155.1	122.9	147
Q8R5J9	Arl6ip5	155.2	107	139.5
Q67BT3	Slc13a5	155.2	127.8	146
O88990	Actn3	156	191.7	152.2
P62331	Arf6	157	128.7	150.2
Q6P4T1	Snx19	157.2	126.8	155.8
Q63810	Ppp3r1	159.4	121.6	147.9
O88507	Cntfr	161.6	124	136
Q9Z239	Fxyd1	161.8	123.5	144.3
Q3UFY8	Trmt10c	163.3	119.1	147.5
P10605	Ctsb	163.9	130.8	140.3
Q791V5	Mtch2	163.9	129.6	139.1
Q99LG2	Tnpo2	164.6	107.6	146.7
P50571	Gabrb1	165.7	126.8	148.5
P56565	S100a1	165.8	120.5	159.1
Q9JM76	Arpc3	166.1	131	136.4
Q924N4	Slc12a6	166.2	102.5	135.9
Q8R3F5	Mcat	167.2	122.3	144.8
Q9D8Y1	Tmem126a	167.8	122.3	151.5
Q8C1Y8	Ccz1	169.3	129.3	132.9
E9Q4P1	Wdfy1	170.3	130	123.8
Q9CQY2	Fam103a1	170.5	120.3	129.8
P00416	mt-Co3	177.6	125.7	138.2
Q80WP8	Gadl1	180.8	127.4	120.3
Q9D1H7	Get4	187.6	107.6	159.6
Q9CY64	Blvra	197.2	155.5	123.6
