# Supplementary material for: Tetramethylpyrazine Improves Cognitive Impairment and Modifies the Hippocampal Proteome in Two Mouse Models of Alzheimer's Disease
Source: Front Cell Dev Biol. 2021 Mar 15;9:632843. doi: 10.3389/fcell.2021.632843 (PMC8005584; doi:10.3389/fcell.2021.632843)
Supplement: Supplementary file 2 [file Table_2.XLSX]

## Sheet: 130 proteins
Accession	Gene names	WT1	WT2	WT3	APP/PS1 1	APP/PS1 2	APP/PS1 3	TMP1	TMP2	TMP3
P16546	Sptan1	106.5	107.4	102.9	92	89.5	95.7	101.5	103.1	101.5
P61982	Ywhag	77.3	78.8	77.6	90.1	99.9	102.9	132.6	121.3	119.5
P48962	Slc25a4	130	130.4	124.1	79.3	60.4	77.8	90.7	109.1	98.1
P18760	Cfl1	120.9	130.9	120.2	74.6	57.9	74	104.5	111.2	105.9
Q91ZZ3	Sncb	121.6	126.8	105.9	61.3	61.7	81.8	117.1	111.5	112.3
P14152	Mdh1	107.6	113.5	99.6	87.6	76.5	95	104.8	110	105.3
Q8BFZ3	Actbl2	32.3	40	53.6	192.9	204.2	180.6	74.8	55.8	65.8
P63044	Vamp2	146.8	146	128.5	60.2	37.7	66.4	93	116.3	105.1
Q8BGD9	Eif4b	62.8	71	70.1	96.4	104.7	110.6	140.8	124.3	119.3
P39054	Dnm2	100.6	82.2	92.9	112	134.7	118.8	87.4	83.2	88.3
P62897	Cycs	128.5	131.5	116.2	76.3	63.8	84.4	95.2	104.8	99.4
P84078	Arf1	126	121.8	115.7	76.1	61.6	78.6	97.8	116.6	105.7
P61205	Arf3	126	121.8	115.7	76.1	61.6	78.6	97.8	116.6	105.7
P63024	Vamp3	148.8	153.7	130.4	57.6	26	63.5	93.6	120.3	106.1
Q9D1G1	Rab1b	114.2	122.4	124.4	86.3	65.6	76	99.5	112	99.6
Q9CYG7	Tomm34	77.7	82.9	73	128.3	125.4	118.3	93.9	91.7	108.7
Q8BSL7	Arf2	122.5	120.9	112.8	79.2	63.7	82.4	98.3	115.4	104.8
Q9WTT4	Atp6v1g2	58.9	60.3	55.3	97.8	105.9	117.6	143.3	133.8	127.1
Q8CBW3	Abi1	128.1	121.7	115.4	77.3	72.1	83.8	94.6	106.3	100.8
Q62393	Tpd52	114.3	92.9	110	77.5	86.1	86.9	108.2	121	103.1
Q64518	Atp2a3	112.8	118.3	107	82.9	78.3	87.4	104.3	103.4	105.6
Q91Z67	Srgap2	92.5	86	88.1	109.7	125.1	112.3	97.8	88.9	99.5
O55091	Impact	76.5	85.7	90.4	121.1	124.7	109.5	102.3	89.6	100.1
Q8C1B1	Camsap2	103.2	90.5	88.9	107.9	117.4	124.9	88.9	92.1	86.2
Q8CC88	Vwa8	97.1	93.8	83.6	112.5	119	115.9	90.5	87.2	100.5
Q811P8	Arhgap32	96.4	65.1	89.4	110.8	157.8	123.9	92.9	77.1	86.7
Q9JLZ3	Auh	113.5	114.9	109.9	87	77.6	87.6	99.5	107.5	102.5
Q9CQH3	Ndufb5	133.4	121.2	121.7	74.9	81.4	73.8	91.6	97.4	104.5
Q9JKC6	Cend1	28.1	29.6	35	88.1	126.4	110.7	183.8	144	154.4
P63168	Dynll1	84	80.7	78.5	93.5	94.8	104.3	122.5	124.5	117.2
Q68FD9	Kiaa1549	87	97.1	98.9	119.2	115.4	105	93.9	87.5	96.1
B2RXS4	Plxnb2	94.6	80.2	77.8	112.7	122.5	120	92.7	97.4	102.2
P63325	Rps10	75.5	42	68.6	90.9	119.7	104.3	133.6	138.3	127.2
O08582	Gtpbp1	95	85.3	91.3	105.4	123.9	114.9	99.7	90.7	93.8
P04925	Prnp	115.1	114.4	97.8	85.9	76.3	91.9	99	109.3	110.2
Q8BX10	Pgam5	87.9	92.5	90.4	111.9	122.3	110.8	100.2	85.1	98.7
P62889	Rpl30	123.5	113.1	96.4	77.7	74.1	88.6	98.8	112.7	115
Q9CR57	Rpl14	107.2	117.6	105.4	82.7	75.7	90	110.1	106.8	104.6
Q8BG95	Ppp1r12b	88	88	102.5	129.7	121.6	104.9	82.3	90.4	92.7
Q9WUL7	Arl3	139.6	130.1	116.1	70.6	70.8	85.2	89.8	99.2	98.7
Q9CW03	Smc3	68.7	76.9	96.6	138.6	153.3	107.5	92.7	69.7	95.9
Q9D4C9	Clvs1	96.9	88.6	104.3	115.6	124.1	108	87.5	87.4	87.8
Q6NVE9	Pptc7	90.7	80.3	99.9	120.7	121	106.9	88.6	98.7	93.2
P99026	Psmb4	124.1	101.6	117	75.9	86.3	76.2	100	112	106.8
Q9WVL0	Gstz1	108.6	116.6	111.4	89	78.1	89	102.4	105.3	99.6
Q80XK6	Atg2b	85	81.2	97.2	118.1	129.4	105.5	96.9	89.4	97.3
Q6ZQ08	Cnot1	97	90.2	99.4	108.1	128.8	112.9	94.9	80.9	87.7
Q9D6K5	Synj2bp	75.1	42.1	67.6	94.2	112.6	111.7	130.7	145.2	120.8
Q64444	Ca4	94.5	75.2	89.9	120.6	130.2	122.4	84.8	94.5	87.7
Q8K341	Atat1	85.4	91.7	96	127.9	110.8	117.5	86.7	97.5	86.5
Q8BGS2	Bola2	86.2	79.3	101.9	129.5	142.1	103.7	84.3	78.6	94.4
Q91VW3	Sh3bgrl3	67.6	73	68.9	88.7	89.8	112.5	143.7	137.1	118.5
Q8BRJ3	Rell2	82.3	89.4	100.4	125.8	121.6	110.9	91.9	89	88.8
Q6P8J7	Ckmt2	141	141.4	128.1	75.5	51.4	69	83.4	107.2	102.9
Q8BJ71	Nup93	83	95.9	98.1	116.2	122.1	108.2	100.8	82	93.7
P61290	Psme3	86.7	86.8	105.5	118	127.8	109.1	95.3	85.5	85.4
Q9QXG4	Acss2	71.9	87.8	98.4	125.7	129.5	108.6	102.4	82.7	92.9
Q9CQR2	Rps21	61.6	41.8	33.4	95.9	96	98.8	142.5	162.3	167.8
P35290	Rab24	75.5	67.1	100.5	123.8	139.1	106.1	100.7	93.8	93.4
Q8BG92	Clvs2	86.4	86.7	93.9	129.1	125.9	117.9	84.5	87.4	88.3
P62855	Rps26	124.2	122.8	99.4	62.5	64.9	88.9	113.3	112.3	111.7
Q3UH68	Limch1	95.2	90.4	92.5	108.7	127.3	110.4	96.1	82.3	97.1
P17665	Cox7c	67.4	47.5	57.4	94	114.2	110.6	138.5	138.2	131.9
Q60771	Cldn11	77.7	46.4	49.7	102.9	113.6	103.1	119.4	140	147.2
Q08274	Dmwd	78.9	86.2	83	120.4	119.4	117.7	100.6	94.4	99.3
O08967	Cyth3	87.3	96.3	96.7	109.8	122.7	111.4	102.9	81	91.9
Q9Z351	Kcnq2	91.7	82.1	98.6	125.3	136.7	114.9	83	81.2	86.5
Q7TPH6	Mycbp2	81.2	99.5	97.3	119.8	105.9	116.8	99	94.6	86
P62331	Arf6	126.1	124.7	122.3	85.8	70.3	78.5	88	105	99.2
Q99P58	Rab27b	88.2	84.3	94.4	112.5	122.9	115.8	99.3	92.9	89.8
Q80U78	Pum1	96.8	92.4	80.1	110.8	133.7	124.5	92.5	74	95.5
Q64G17	Anp32c	108.6	127.8	116.7	85.4	72.4	86.6	106.1	99.8	96.7
P56375	Acyp2	63.7	49.6	60.6	85.6	101.2	107.1	150.7	149.1	132.4
P08122	Col4a2	84.7	92	98.3	126.9	116.6	108.5	88.4	91.4	93.2
Q9D8T7	Slirp	15.4	19.2	15.8	38.3	102.6	101.1	246.3	178.2	183.1
Q5NCE8	Mrs2	95.5	91	97	108.4	126.4	114	96	82.6	89
Q91WG4	Elp2	85.9	86.3	99.3	123.3	139.2	107.9	90.8	74.6	92.7
Q8CH77	Nav1	69.4	65.1	91.9	125.1	165.3	119.5	105.5	69.6	88.6
Q9ER71	Rhoj	79.2	83.1	88.4	120.5	138.3	115.3	100.3	78.5	96.3
Q8R527	Rhoq	79.2	83.1	88.4	120.5	138.3	115.3	100.3	78.5	96.3
Q69ZS6	Sv2c	70	81.1	94.7	137.8	137.4	112.9	92.2	81.6	92.4
P13634	Ca1	92.3	81.6	103.9	131.6	138.3	110.5	76.2	80.1	85.6
P47915	Rpl29	34.9	14.4	27.2	82.8	124.7	118.7	182.3	160.9	154.1
O88738	Birc6	80.2	95.7	99.5	122	110.8	112.1	97.8	93.5	88.4
P12657	Chrm1	51.9	70.2	56.8	100.2	97.2	110.9	148	132.5	132.4
P01872	Ighm	100.9	87.8	97.9	119.6	122.2	117.3	79.5	90	84.8
Q80SZ7	Gng5	53.4	29.5	56	98	107.9	102.4	148.6	162.6	141.6
Q4QQM4	Trp53i11	47.4	32.7	87.5	166.1	206.4	126.4	86.4	60.8	86.1
O89079	Cope	91.6	92.8	96.5	112	117.1	110.3	96.4	90.1	93.3
Q6W8Q3	Pcp4l1	40.3	49.9	52.1	117.4	106.4	107.7	142.2	143.6	140.2
Q8BH15	Cnot10	56.8	30.7	44.2	100.9	117.6	116.6	142.3	151.7	139.2
Q6PDC8	Mfsd4a	78.1	92.4	91.6	133.6	125.9	106.3	88.3	81.8	102.1
P61620	Sec61a1	82.9	95	92.5	123.3	107.1	117.6	93.8	97.9	90
Q9ERF3	Wdr61	98.3	40	54.2	109.9	204.6	173.4	91.7	55.4	72.5
E9Q4Z2	Acacb	94.3	88	90.5	128.9	121.9	116.2	76.9	90.1	93.4
Q9ET22	Dpp7	71.4	56.3	88.8	140.1	160.2	108.9	88.5	83.4	102.3
A2AAE1	Kiaa1109	90.7	59.3	91.3	123.5	131.1	115.5	85.7	109.6	93.2
P59759	Mrtfb	94.9	80.1	99.1	113.9	122.6	105.9	91.2	97.3	95
Q8BHD7	Ptbp3	21.5	24.4	30.3	83.3	116.6	125.3	195.3	159.1	144.4
Q61823	Pdcd4	93.5	71.8	94.7	114.7	128.6	118.9	91.7	99.7	86.4
Q80YA7	Dpp8	90	93.9	93.4	125.9	118	105.9	84.1	88.1	100.7
Q62241	Snrpc	41.4	39.1	67.8	102.6	117.3	106.8	156	143.7	125.5
Q9Z2A5	Ate1	81.4	82.3	97.1	116.1	130.3	106.9	102.5	87.4	96.1
Q3UYV9	Ncbp1	70.5	74	94.6	140.2	139.8	105.2	89.2	86.2	100.2
Q8VEE4	Rpa1	131.9	121.2	121.7	74.9	74.6	81.6	93.2	104.2	96.6
Q9CWX2	Ndufaf1	83.9	91.6	102.3	130.5	123.7	106.6	85.6	84.7	91
Q8C145	Slc39a6	89.8	75.4	96.9	112	150.7	115	98.2	73.9	88.1
Q8K0C9	Gmds	80.4	62.4	91	133.2	168.2	118.6	86.5	69.4	90.4
Q9D6Y7	Msra	82.4	82.6	89.9	132.9	139.8	119.8	84.7	77.7	90.3
Q91VS7	Mgst1	83.6	94.1	104.8	118	112.3	112.1	98.4	93.5	83.1
Q9CY18	Snx7	84.5	98.7	102.4	121.1	118.1	110.3	94.4	83.2	87.3
P46735	Myo1b	82	96	98.7	119.9	115.3	113.3	98.1	88.7	88.1
Q9CQZ1	Hsbp1	131.3	129.3	125.2	81.8	66.7	74.8	86.9	104	100
Q8BUN5	Smad3	85.8	79.1	100	120.1	129.3	102.7	94.1	91.6	97.3
Q9JIW5	Smad9	85.8	79.1	100	120.1	129.3	102.7	94.1	91.6	97.3
P58686		87.8	86.2	101.4	124.4	121.8	108.1	87.8	92.1	90.5
Q8VCH8	Ubxn4	52.8	51.7	104.3	172.1	188.4	105.7	75	59.9	90
Q9D074	Mgrn1	81.5	90.3	101.2	120.4	118.1	108.5	98.1	91.6	90.3
Q9QY42	Gpr37	99	82.3	85.3	115.7	142.2	125.9	85.3	75.5	88.8
Q8HW98	Iglon5	94.2	74.3	85.4	114.2	150.7	118.6	91.6	75.1	95.9
Q8BYI8	Fam234b	89.4	90.6	104.9	118.6	120.3	109.2	92	89	86
Q99JP4	Cdc26	96.8	96.5	101.2	117.2	127.1	113.4	86	76.4	85.4
Q9CPR1	Rwdd4	90	67.7	91.9	117.9	129.1	119	92.2	103.2	89.1
Q80TR4	Slit1	93.5	92.1	88.1	118.3	117.9	114.8	88.2	89.9	97.2
Q9CQ91	Ndufa3	83.3	90.7	88	125.1	106.5	118	91.6	102.7	94
Q8R0W0	Eppk1 EPPK	68.5	82.3	79.7	134.3	137.8	119.5	97.2	79.9	100.8
Q3TEL6	Rnf157	81.5	90.3	99.8	120.4	118.1	110	98.1	91.6	90.2
Q9JI11	Stk4	56.4	52.2	95.1	161.6	144.9	109.7	82	102.9	95.3
Q8C5P7	Tdrp	91.1	76.2	98.8	118.9	142.2	116.7	90.1	81.6	84.5
Q9QZ49	Ubxn8	37.2	64	47.1	176.6	158.3	186.6	86.3	77.7	66.2
